# Supplementary material for: Housing during the asylum process and its association with healthcare utilization for common mental disorders among refugees in Sweden: A nationwide cohort study
Source: PLOS Glob Public Health. 2025 May 28;5(5):e0003987. doi: 10.1371/journal.pgph.0003987 (PMC12118870; doi:10.1371/journal.pgph.0003987)
Supplement: S1 Data — (XLSX) [file pgph.0003987.s001.xlsx]

## Sheet: Blad1
GEE models
* Encoding: UTF-8.
*GEE model 1: with Any_medication as outcome (gender, age, country of origin, level o f education, cohabitating) (Table.2)
DATASET ACTIVATE DataSet1.
*GEE modell 1: Fixed (kön, ålder, land) + independent of EBO/ABO (children in household, level of education)
* Generalized Estimating Equations.
GENLIN Any_medication (REFERENCE=FIRST) BY flykat kon Födelseland_grupperat Age_group
Children_in_household Level_of_education (ORDER=DESCENDING)
/MODEL flykat kon Födelseland_grupperat Age_group Children_in_household Level_of_education
INTERCEPT=YES
DISTRIBUTION=BINOMIAL LINK=LOGIT
/CRITERIA METHOD=FISHER(1) SCALE=1 MAXITERATIONS=100 MAXSTEPHALVING=5 PCONVERGE=.001(ABSOLUTE)
SINGULAR=1E-012 ANALYSISTYPE=3(WALD) CILEVEL=95 LIKELIHOOD=FULL
/REPEATED SUBJECT=lopnr WITHINSUBJECT=Time SORT=YES CORRTYPE=AR(1) ADJUSTCORR=YES COVB=ROBUST
MAXITERATIONS=100 PCONVERGE=0.001(ABSOLUTE) UPDATECORR=1
/MISSING CLASSMISSING=INCLUDE
/PRINT CPS DESCRIPTIVES MODELINFO FIT SUMMARY SOLUTION (EXPONENTIATED).
*GEE modell 2: Modell1+work status + Urbanicity +Divorced/widowed +disposable income with any medication as outcome (Table 2)
GENLIN Any_medication (REFERENCE=FIRST) BY flykat kon Födelseland_grupperat Age_group
Children_in_household Level_of_education Work_status Urbanicity Disposable_income Divorced_widowed
(ORDER=ASCENDING)
/MODEL flykat kon Födelseland_grupperat Age_group Children_in_household Level_of_education
Work_status Urbanicity Disposable_income Divorced_widowed INTERCEPT=YES
DISTRIBUTION=BINOMIAL LINK=LOGIT
/CRITERIA METHOD=FISHER(1) SCALE=1 MAXITERATIONS=100 MAXSTEPHALVING=5 PCONVERGE=.001(ABSOLUTE)
SINGULAR=1E-012 ANALYSISTYPE=3(WALD) CILEVEL=95 LIKELIHOOD=FULL
/REPEATED SUBJECT=lopnr WITHINSUBJECT=Time SORT=YES CORRTYPE=AR(1) ADJUSTCORR=YES COVB=ROBUST
MAXITERATIONS=100 PCONVERGE=0.001(ABSOLUTE) UPDATECORR=1
/MISSING CLASSMISSING=INCLUDE
/PRINT CPS DESCRIPTIVES MODELINFO FIT SUMMARY SOLUTION (EXPONENTIATED).
*GEE modell 1 with Any care as oucome (Table 2)
GENLIN Any_care (REFERENCE=FIRST) BY flykat kon Födelseland_grupperat Age_group
Children_in_household Level_of_education (ORDER=ASCENDING)
/MODEL flykat kon Födelseland_grupperat Age_group Children_in_household Level_of_education
INTERCEPT=YES
DISTRIBUTION=BINOMIAL LINK=LOGIT
/CRITERIA METHOD=FISHER(1) SCALE=1 MAXITERATIONS=100 MAXSTEPHALVING=5 PCONVERGE=.001(ABSOLUTE)
SINGULAR=1E-012 ANALYSISTYPE=3(WALD) CILEVEL=95 LIKELIHOOD=FULL
/REPEATED SUBJECT=lopnr WITHINSUBJECT=Time SORT=YES CORRTYPE=AR(1) ADJUSTCORR=YES COVB=ROBUST
MAXITERATIONS=100 PCONVERGE=0.001(ABSOLUTE) UPDATECORR=1
/MISSING CLASSMISSING=INCLUDE
/PRINT CPS DESCRIPTIVES MODELINFO FIT SUMMARY SOLUTION (EXPONENTIATED).
*GEE modell 2: Modell1+work status + Urbanicity +Divorced/widowed +disposable income with Any_care as outcome (Table 2)
GENLIN Any_care (REFERENCE=FIRST) BY flykat kon Födelseland_grupperat Age_group
Children_in_household Level_of_education Work_status Urbanicity Disposable_income Divorced_widowed
(ORDER=ASCENDING)
/MODEL flykat kon Födelseland_grupperat Age_group Children_in_household Level_of_education
Work_status Urbanicity Disposable_income Divorced_widowed INTERCEPT=YES
DISTRIBUTION=BINOMIAL LINK=LOGIT
/CRITERIA METHOD=FISHER(1) SCALE=1 MAXITERATIONS=100 MAXSTEPHALVING=5 PCONVERGE=.001(ABSOLUTE)
SINGULAR=1E-012 ANALYSISTYPE=3(WALD) CILEVEL=95 LIKELIHOOD=FULL
/REPEATED SUBJECT=lopnr WITHINSUBJECT=Time SORT=YES CORRTYPE=AR(1) ADJUSTCORR=YES COVB=ROBUST
MAXITERATIONS=100 PCONVERGE=0.001(ABSOLUTE) UPDATECORR=1
/MISSING CLASSMISSING=INCLUDE
/PRINT CPS DESCRIPTIVES MODELINFO FIT SUMMARY SOLUTION (EXPONENTIATED).
* GEE model effect modification with outcome Any medication (Table 4). The analysis was done several times with interaction terms for every sociodemographic factor and housing type.
GENLIN Any_medication (REFERENCE=FIRST) BY Ny_flykat_för_interakt kon Födelseland_grupperat
Children_in_household Work_status Level_of_education Urbanicity Disposable_income Age_group
Divorced_widowed (ORDER=ASCENDING)
/MODEL Ny_flykat_för_interakt kon Födelseland_grupperat Children_in_household Work_status
Level_of_education Urbanicity Disposable_income Age_group Divorced_widowed
Ny_flykat_för_interakt*Divorced_widowed INTERCEPT=YES
DISTRIBUTION=BINOMIAL LINK=LOGIT
/CRITERIA METHOD=FISHER(1) SCALE=1 MAXITERATIONS=100 MAXSTEPHALVING=5 PCONVERGE=0.001(ABSOLUTE)
SINGULAR=1E-012 ANALYSISTYPE=3(WALD) CILEVEL=95 LIKELIHOOD=FULL
/REPEATED SUBJECT=lopnr WITHINSUBJECT=Time SORT=YES CORRTYPE=AR(1) ADJUSTCORR=YES COVB=ROBUST
MAXITERATIONS=100 PCONVERGE=0.001(ABSOLUTE) UPDATECORR=1
/MISSING CLASSMISSING=INCLUDE
/PRINT CPS DESCRIPTIVES MODELINFO FIT SUMMARY SOLUTION (EXPONENTIATED).
* GEE model effect modification with outcome Any care (Table 4).The analysis was done several times with interaction terms for every sociodemographic factor and housing type
GENLIN Any_care (REFERENCE=FIRST) BY flykat kon Födelseland_grupperat Children_in_household
Work_status Level_of_education Urbanicity Disposable_income Age_group Divorced_widowed
(ORDER=ASCENDING)
/MODEL flykat kon Födelseland_grupperat Children_in_household Work_status Level_of_education
Urbanicity Disposable_income Age_group Divorced_widowed flykat*Divorced_widowed INTERCEPT=YES
DISTRIBUTION=BINOMIAL LINK=LOGIT
/CRITERIA METHOD=FISHER(1) SCALE=1 MAXITERATIONS=100 MAXSTEPHALVING=5 PCONVERGE=0.001(ABSOLUTE)
SINGULAR=1E-012 ANALYSISTYPE=3(WALD) CILEVEL=95 LIKELIHOOD=FULL
/REPEATED SUBJECT=lopnr WITHINSUBJECT=Time SORT=YES CORRTYPE=AR(1) ADJUSTCORR=YES COVB=ROBUST
MAXITERATIONS=100 PCONVERGE=0.001(ABSOLUTE) UPDATECORR=1
/MISSING CLASSMISSING=INCLUDE
/PRINT CPS DESCRIPTIVES MODELINFO FIT SUMMARY SOLUTION (EXPONENTIATED).
